# Supplementary material for: Pharmacy practice and policy research in Türkiye: a systematic review of literature
Source: J Pharm Policy Pract. 2024 Aug 12;17(1):2385939. doi: 10.1080/20523211.2024.2385939 (PMC11321099; doi:10.1080/20523211.2024.2385939)
Supplement: Appendix 1.xlsx [file JPPP_A_2385939_SM9050.xlsx]

## Sheet: QUALITY ASSESSMENT
No	First author	Year	Type of study					Quality score (yes:2, no:1, can't tell:0)								Title
			qual (1)	quan (2)	quan (3)	quan (4)	mix (5)	1	2	1	2	3	4	5	Total
1	Westerling R	2020	1					2	2	2	2	2	2	2		Promoting rational antibiotic use in Turkey and among Turkish migrants in Europe - implications of a qualitative study in four countries
2	Okuyan B	2021			1			2	2	1	2	2	1	2		The impact of community pharmacists on older adults in Turkey
3	Acimis NM	2022				1		2	2	2	1	1	1	2		Rational use of drugs in healthcare services: a sample of tertiary hospital
4	Moura L	2022	EU COUNTRY STUDY													A cross-sectional survey to map Clinical Pharmacy Education and Practice in Europe
5	Aci OS	2022	1					2	2	2	1	2	1	1		Qualitative examination of the attitudes of healthcare workers in Turkey regarding COVID-19 vaccines
6	Calikoglu EO	2019				1		2	1	2	2	1	1	1		Rational drug use and prescribing behavior of family physicians in Erzurum, Turkey
7	Birand N	2019	North Cyprus													The role of the pharmacist in improving medication beliefs and adherence in cancer patients
8	Mills M	2023	OECD countries													Healthcare Payer Perspectives on the Assessment and Pricing of Oncology Multi-Indication Products: Evidence from Nine OECD Countries
9	Oncu S	2021				1		2	2	2	2	1	2	2		Knowledge, opinions and attitudes of primary care physicians about generic drugs: a cross-sectional study
10	Karaali C	2020				1		2	2	1	1	1	1	1		Assessment of prophylactic antibiotic usage habits of the general surgeons in Turkey
11	Kandemir EA	2021			1			2	2	2	2	2	2	2		Assessment of adherence to cancer-associated venous thromboembolism guideline and pharmacist's impact on anticoagulant therapy
12	Ekmez M	2022				1		2	2	2	2	1	1	2		Assessment of factors affecting attitudes and knowledge of pregnant women about COVID-19 vaccination
13	Kirmizi Sonmez NI	2023				1		2	2	2	2	2	2	2		Association of arbitrary prescribing behavior to costly drug expenditures: a pharmacoeconomic study in primary care
14	Ozdamar I	2021				1		2	2	2	2	2	1	2		Drug utilization pattern and rational drug use at orthopedics and traumatology outpatient clinics: A cross-sectional study
15	Ozturk O	2021				1		2	2	2	2	1	2	2		Evaluation of painkillers according to the principles of rational drug use in patients registered to a family medicine unit
16	Camcioglu Y	2020				1		2	2	1	1	1	1	2		Factors affecting physicians' perception of the overuse of antibiotics
17	Akyon SH	2023				1		2	2	NA	NA	NA	NA	NA		Artificial intelligence-supported web application design and development for reducing polypharmacy side effects and supporting rational drug use in geriatric patients
18	Khan Z	2020	PAKİSTAN													A pilot study on the rational use of medicines in four tertiary care hospitals through validated World Health Organization prescribing drugs indicators
19	Cinaroglu S	2022			1			2	2	NA	NA	NA	NA	NA		Is the "social face" of AKP's pharmaceutical price reforms mostly instrumental? A progressivity analysis of household pharmaceutical expenditures in Turkey
20	Alp EE	2021			1			2	2							Antibiotic Stewardship Program Experience in a Training and Research Hospital
21	Gulpinar G	2022				1		2	2	2	2	2	2	2		Examining community pharmacists' intention to provide pharmacist-driven vaccination services: A structural equation modelling
22	Civaner MM	2020			1			2	2	2	2	2	2	2		A follow-up study on the effects of an educational intervention against pharmaceutical promotion
23	Aksoy M	2021				1		2	2	2	2	2	NA	2		Evaluation of more than one billion outpatient prescriptions and eight-year trend showing a remarkable reduction in antibiotic prescription in Turkey: A success model of governmental interventions at national level
24	Okuyan B	2021				1		2	2	2	2	2	2	2		Community pharmacy cognitive services during the COVID-19 pandemic: A descriptive study of practices, precautions taken, perceived enablers and barriers and burnout
25	Atac O	2022				1		2	2	2	2	2	2	2		Good versus poor prescribers: the comparison of prescribing competencies in primary care
26	Kockaya G	2020				1		2	2	2	2	2	2	2		Changes in Catastrophic Health Expenditures Depending on Health Policies in Turkey
27	Idil E	2021			1			2	2	2	2	2	2	2		Rationally decreasing the number of drugs seems to be a useful therapeutic approach in older adults: 6-month follow-up study
28	Yildirim Z	2023		1				2	2	2	2	2	2	2		The effect of education on self-care agency and rational drug use of patients with COPD
29	Schlogl M	2022	France													Teaching geriatric medicine through gamification: a tool for enhancing postgraduate education in geriatric medicine
30	Albayrak A	2023				1		2	2	2	1	2	2	2		Evaluation of potentially inappropriate medications use and medication complexity in elderly patients applying to community pharmacy in Turkey
31	Fedai Kayin I	2023	1					2	2	2	2	2	2	2		Pharmacist and child communication: A phenomenological multidisciplinary study from the perspectives of undergraduate students in pharmacy and child development
32	Khan Z	2023				1		2	2	2	1	2	1	2		Evaluation of health care professionals' knowledge, attitudes, practices and barriers to pharmacovigilance and adverse drug reaction reporting: A cross-sectional multicentral study
33	Buyuker SM	2023				1		2	2	1	1	1	1	1		A Retrospective Evaluation of Self-Reported Adverse Events Following Immunization with Different COVID-19 Vaccines in Türkiye
34	Enver C	2023			1			2	2	1	1	2	2	2		Medication Reconciliation Service in Hospitalized Patients with Infectious Diseases During Coronavirus Disease-2019 Pandemic: An Observational Study
35	Orunc EA	2023				1		2	2	2	2	2	1	2		EVALUATION of KNOWLEDGE, ATTITUDES, and PRACTICES of COMMUNITY PHARMACISTS TOWARD CELIAC DISEASE
36	Hodzic Kuerec A	2023				1		2	2	1	2	2	1	2		Evaluation of inappropriate drug use in geriatric patients using the TIME-to-STOP/TIME-to-START criteria in a tertiary hospital
37	Ayhan YE	2023			1			2	2	1	2	2	2	2		INTERVENTIONS IN INTERNAL MEDICINE WARDS WITH SCOPE OF CLINICAL PHARMACY RESIDENCY PROGRAM: A RETROSPECTIVE STUDY
38	Bektay MY	2023		1				2	2	2	2	2	2	2		Investigation of drug-related problems in patients hospitalized in chest disease wards: A randomized controlled trial
39	Yilmaz Z	2023			1			2	2	1	2	2	1	2		Necessity and impact of patient education driven by pharmacist on the knowledge level of diabetic patients
40	Sumbul Sekerci B	2023				1		2	2	1	1	2	1	2		Anticholinergic Burden, Polypharmacy, and Cognition in Parkinson's Disease Patients with Mild Cognitive Impairment: A Cross-Sectional Observational Study
41	Apikoglu S	2022			1			2	2	1	2	2	1	2		The first nationwide implementation of pharmaceutical care practices through a continuing professional development approach for community pharmacists
42	Oguz F	2022				1		2	2	2	2	2	1	2		Examining and improving senior pharmacy students’ knowledge of clinically critical drug-drug interactions
43	Pehlivanli A	2022				1		2	2	2	2	2	1	2		Potentially Inappropriate Medication Use in Older Adults with Chronic Kidney Disease
44	Guzeloglu E	2022				1		2	2	2	2	2	1	2		Antibiotic-associated Adverse Drug Events in Hospitalized Children
45	Bulut S	2022				1		2	2	1	2	2	1	2		Evaluation of turkish pharmaceutical track and trace system (ITS): perspective of community pharmacists
46	Celebi F	2022				1		2	2	1	2	2	1	2		The Role of Community Pharmacists in Increasing Patients’ Drug Compliance
47	Demircioglu Akyilmaz CE	2022			1			2	2	2	2	2	2	2		The impact of clinical pharmacist-led hypertension screening at the community pharmacy in Türkiye
48	Goker G	2022			1			2	2	2	2	2	2	2		Treatment of patients with neuropathic pain and provision of drug information by clinical pharmacists
49	Sozen ME	2022				1		2	2	2	2	2	2	2		Big data analytics and COVID-19: investigating the relationship between government policies and cases in Poland, Turkey and South Korea
50	Sahin Y	2022			1			2	2	2	2	2	2	2		Assessment of drug-related problems in pediatric inpatients by clinical pharmacist-led medication review: An observational study
51	Yilmaz ZK	2021				1		2	2	2	2	2	1	2		An examination of the factors affecting community pharmacists’ knowledge, attitudes, and impressions about the covid-19 pandemic
52	Yazicioglu B	2021				1		2	2	2	2	2	1	2		Rational drug use in elderly patients in a primary care center
53	Bayram D	2021				1		2	2	2	2	2	2	2		Generic drug prescribing in primary care: A nationwide analysis
54	Gulpinar G	2021	1					2	2	2	2	2	2	2		Perspectives of community pharmacists on conscientious objection to provide pharmacy services: A theory informed qualitative study
55	Hagens A	2021	?					2	2	2	2	2	2	2		Covid-19 vaccination scenarios: A cost-effectiveness analysis for turkey
56	Tamirci M	2021	North Cyprus					2	2	2	2	2	2	2		Evaluation of the knowledge, attitude, and behaviors of physicians and pharmacists regarding the use of medicines in pregnancy
57	Pehlivanli A	2021			1			2	2	2	1	1	1	1		Management: A model application in primary health care
58	Erdogan ON	2021				1		2	2	2	2	2	1	2		Knowledge, attitude and practice of community pharmacy personnel about implementation of the pharmaceutical track and trace system, in turkey
59	Kucukali H	2021				1		2	2	2	2	2	1	2		Anxiety levels of community pharmacists during the COVID-19 pandemic: a cross-sectional study in Istanbul
60	Memisoglu M	2021				1		2	2	2	2	2	2	2		Strategic analysis of the Turkish over-the-counter drugs and non-pharmaceutical products market
61	Kara E	2021			1			2	2	2	2	2	2	2		Knowledge and attitudes of pharmacy students about COVID-19
62	Aydin OC	2020				1		2	2	1	1	1	2	2		Pharmacovigilance and radiologists: How well do they get along?
63	Yilmaz Z	2020			1			2	2	2	2	2	2	2		Impact of verbal and web-based patient education programs driven by clinical pharmacist on the adherence and illness perception of hypertensive patients
64	Ergun Y	2019				1		2	2	2	2	2	2	2		Knowledge attitude and practice of Turkish health professionals towards pharmacovigilance in a university hospital
65	Kara E	2020				1		2	2	2	2	2	1	2		Knowledge and attitudes among hospital pharmacists about covid-19
66	Tengilimoglu D	2020				1		2	2	2	2	2	1	2		Consumer awareness, attitude, and behavior related to the rational use of medicines in a developing country context: The case of Turkey
67	Ozturk S	2019				1		2	2	2	2	2	1	2		Socio-economic and behavioral determinants of prescription and non-prescription medicine use: the case of Turkey
68	Bulut S	2019				1		2	2	2	2	2	1	2		Evaluation of transition to electronic prescriptions in Turkey: Perspective of family
69	Ersoy S	2019				1		2	2	2	1	1	2	2		Accessibility to healthcare and risk of polypharmacy on chronically ill patients
70	Ertuna E	2019			1			2	2	2	2	2	2	2		Evaluation of pharmacist interventions and commonly used medications in the geriatric ward of a teaching hospital in turkey: A retrospective study
71	Uzun GD	2019			1			2	2	2	2	2	2	2		Evaluation of knowledge and attitude of pharmacist and pharmacy technicians on emergency contraception method in istanbul, turkey: A simulated patient study
72	Mashaki Ceyhan E	2020					1	2	2	2	2	2	2	2		Patients' Perspectives of the Pharmaceutical Regulatory and Reimbursement Systems in Istanbul, Turkey
73	Atikeler EK	2020				1		2	2	2	2	2	2	2		Access to medicines in Turkey: Evaluation of the process of medicines brought from abroad
74	Kockaya G	2021				1		2	2	2	2	2	2	2		Analysis of patient access to orphan drugs in Turkey
75	Okuyan B	2021				1		2	2	2	2	2	2	2		Turkish community pharmacists' behavioral determinants in provision of pharmaceutical care to elderly patients
76	Savas M	2021			1			2	2	2	2	2	2	2		An evaluation of cancer patients' opinions about use of opioid analgesics and the role of clinical pharmacist in patient education in Turkey
77	Umar RM	2020			1			2	2	2	2	2	2	2		Significance of a clinical pharmacist-led comprehensive medication management program for hospitalized oncology patients
78	Albayrak A	2022			1			2	2	2	2	2	2	2		Clinical pharmacist assessment of drug-related problems among intensive care unit patients in a Turkish university hospital
79	Dumlu HI	2022			1			2	2	2	2	2	2	2		Impact of a clinical pharmacist-led stewardship program for the appropriate use of acid suppression therapy in older hospitalized patients: a non-randomized controlled study
80	Pehlivanli A	2023			1			2	2	2	2	2	2	2		Impact of a multidisciplinary approach involving clinical pharmacist on resolving drug related problems in chronic kidney patients: a prospective interventional study
81	Albayrak A	2021				1		2	2	2	2	2	1	2		Evaluation of parental knowledge, attitudes and practices regarding antibiotic use in acute upper respiratory tract infections in children under 18 years of age: a cross-sectional study in Turkey
82	Kose E	2022	? (methodology)					2	2	2	2	2	2	2		Medicine distribution problem between pharmacy warehouse and pharmacies
83	Cengiz Z	2021				1		2	2	2	2	2	2	2		Development and validation of a tool to assess the rational use of drugs in Turkish adults
84	Tarhan N					1		2	2	2	2	2	2	2		Psychometric assessment of pharmacists' counseling in dementia
85	Kara E					1		2	2	2	2	2	2	2		Implementation of Pharmacist-Driven Antifungal Stewardship Program in a Tertiary Care Hospital
86	Ozdemir N					1		2	2	2	2	2	2	2		Knowledge, attitudes, and practices regarding vaccination among community pharmacists
87	Tugay D				1			2	2	2	2	2	2	2		Real-world patient-level cost-effectiveness analysis of omalizumab in patients with severe allergic asthma treated in four major medical centers in Turkey
88	Kurnaz M					1		2	2	2	2	2	2	2		Cost-Effectiveness Analysis of the Triclip Transcatheter Tricuspid Valve Repair System in Patients with Tricuspid Regurgitation
89	Oksuz E				1			2	2	2	2	2	2	2		Cost-Effectiveness Analysis of Remdesivir Treatment in COVID-19 Patients Requiring Low-Flow Oxygen Therapy: Payer Perspective in Turkey
90	Parmaksiz K		1					2	2	2	2	2	2	2		What Makes a National Pharmaceutical Track and Trace System Succeed? Lessons From Turkey

## Sheet: ANALYSIS
No	First author		Title	qual (1)	quan (2)	quan (3)	quan (4)	mix (5)	Name of the journal	Study design	Study setting	Sample size	Study objective	Main findings	Theme	Main domain
1	Westerling R	2020	Promoting rational antibiotic use in Turkey and among Turkish migrants in Europe - implications of a qualitative study in four countries	1					Globalization and health	qualitative	citizens in Turkey and Turkish migrants in Germany, the Netherlands and Sweden	130 respondents were interviewed	The objective of this paper was to explore the variation in implemented policies related to rational antibiotic use that citizens in Turkey and Turkish migrants in Germany, the Netherlands and Sweden.	Three relevant themes were identified: Implementation of regulations and recommendations, Access to antibiotics and Need for health communication. Irrational use of antibiotics was reported mainly in Turkey. While it had become less likely to get antibiotics without a prescription, non-prescribed antibiotics remained a problem in Turkey. In the three EU countries, there were also alternative ways…	Appropriate use of antibiotics, access to antibiotics, communication with and trust in physicians for appropriate use of antibiotics	Drug Utilization, Rational Drug Use
2	Okuyan B	2021	The impact of community pharmacists on older adults in Turkey			1			Journal of the American Pharmacists Association : JAPhA	prospective, quasi experimental study	national study was conducted at community pharmacies located in all geographic regions of Turkey	60 CPs to deliver pharmaceutical care to 300 older adults.	This study aimed to evaluate the impact of theory-based, structured, standardized pharmaceutical care services led by community pharmacists (CPs) on patient-related outcomes in older Turkish adults.	One hundred and thirty-eight medication-related problems were identified among 52 older adults. The medication adherence rate was significantly increased from 51.9% to 75%, and the mean of total quality of life (QoL) score rose significantly from 51.7 to 53.4 (P < 0.05). There was a statistically significant change in the median of necessity-concern differential (baseline: 7 [2.2e10.0] vs. final:…	Community pharmacist-led pharmaceutical care services significantly improved patient-related outcomes (such as medication adherence, beliefs about medication, and QoL) in older adults with noncommunicable diseases	Community Pharmacy Practice
3	Acimis NM	2022	Rational use of drugs in healthcare services: a sample of tertiary hospital				1		European review for medical and pharmacological sciences	cross-sectional quantitative	The research hospital where the study was conducted has 570 patient beds, 23 emergency beds, and 14 hemodialysis observation beds, 13 of which are provided for service purposes and 17 of which for clinical training.	A total of 193 physicians	This study aimed at evaluating physicians’ attitudes towards the rational use of drugs (RUD) at a training and research hospital.	physicians’ prescription preferences were found to be affected by taking pharmacology lessons at school (77.2%), carefully following the prescriptions written by the professors to the patients during clinical internships (76.7%), receiving in-service training after graduation (62.7%), discussing prescriptions with their colleagues in the field to reach a conclusion (69.9%), learning practices fro…	1. Nearly half of the physicians (53.9%) were sometimes ordering an antibiogram test before prescribing 2. Physicians pay attention to prescribing effective, safe, appropriate drugs	Drug Utilization, Rational Drug Use
4	Aci OS	2022	Qualitative examination of the attitudes of healthcare workers in Turkey regarding COVID-19 vaccines	1					International journal of nursing knowledge	qualitative	Physician Nurse Dentist Medical secretary Clinical psychologist Midwife Laboratory assistant Cleaning staff Physiotherapist	36 healthcare workers who were employed during the COVID-19 pandemic	This study aimed to qualitatively investigate the attitudes of healthcare workers in Turkey in relation to COVID-19 vaccines.	Following the analysis of the data, the attitudes of healthcare workers in Turkey toward the COVID-19 vaccine were allocated to one of three themes: “influencing factors,” “priority group,” and “trust.”	Attitudes of healthcare workers towards COVID-19 vaccination	Drug Utilization, Rational Drug Use
5	Oncu S	2021	Knowledge, opinions and attitudes of primary care physicians about generic drugs: a cross-sectional study				1		Family practice	cross-sectional survey	PCPs working in the Family Health Centers in Izmir	305 primary care physicians	This study aimed to investigate the knowledge, opinions and attitudes of primary care physicians (PCPs) about generic drugs and potentially associated factors.	The percentages of PCPs who declared that GDs were ‘less efficacious’, ‘of lower quality’ and ‘less safe’ than original drugs were 65.2%, 53.4% and 35.4%, respectively. More than half (60.3%) of the PCPs declared not to pay attention to whether the drug is generic while prescribing. It was observed that, as the knowledge level of the physicians increased, negative opinions and prescribing attitud…	When the knowledge level of the physicians increased, negative opinions and prescribing attitudes regarding the effectiveness, quality, and safety of generic medicines decreased	Access to medicines and generic medicines
6	Kandemir EA	2021	Assessment of adherence to cancer-associated venous thromboembolism guideline and pharmacist's impact on anticoagulant therapy			1			Supportive care in cancer	propective interventional study	in a university research and training hospital at inpatient and ambulatory care settings	A total of 100 inpatients and 200 ambulatory patients were included in the study	Aimed to assess the involvement of a clinical pharmacist in VTE management of cancer patients and to identify potential problems in the management of venous thromboembolism (VTE).	The guideline adherence rates ranged between 59 and 100% for 5 out of 8 pre-defined criteria, whereas the rate for others remained at 0–1%. A significant increase was observed in the adherence rates for initiation of prophylaxis at admission and determination of correct dose of an anticoagulant after recommendations being implemented. Eleven patients were identified as at high-risk of VTE at ambu…	Adherence to evidence-based guidelines and practitioners' awareness about guidelines are increasing owing to clinical pharmacists	Emerging Role of Pharmacist
7	Ekmez M	2022	Assessment of factors affecting attitudes and knowledge of pregnant women about COVID-19 vaccination				1		Journal of obstetrics and gynaecology : the journal of the Institute of Obstetrics and Gynaecology	cross-sectional survey	Pregnant women admitted to an obstetric outpatient service of Haseki Training and Research Hospital in Sultangazi, İstanbul were enrolled in the study.	600 pregnant women	aim of this study was to analyse knowledge and attitudes of pregnant women about Coronavirus disease (COVID-19) and its vaccine.	The present study demonstrated that nulliparous status, higher education level, working as a professional healthcare provider and incidence of death in relatives due to COVID-19 significantly rise pregnant women’s acceptance of the COVID-19 vaccine. Considering the overall acceptance rate of 65%, improved vaccination programmes using all types of information sources need to be the main task to bl…	COVID-19 vaccine hesitancy among pregnant women is related to factors of being nulliparous, having a chronic disease, having a university degree, working as a professional healthcare provider, and having a history of death due to COVID-19 in relatives and acquaintances significantly	Drug Utilization, Rational Drug Use
8	Kirmizi Sonmez NI	2023	Association of arbitrary prescribing behavior to costly drug expenditures: a pharmacoeconomic study in primary care				1		Postgraduate medical journal	cross-sectional study	the prescriptions of primary care physicians in Istanbul	97616 prescriptions were evaluated	aimed to compare the prescribing performances of primary care physicians who prescribe an unclear diagnosis like “general examination without diagnosis or complaint”more or less,in terms of cost-oriented drug use indicators.	physicians who had a higher tendency of prescribing for no clear indication are also more likely to produce costly prescriptions.	A higher tendency of prescribing for no clear indication are also more likely to produce costly prescriptions	Pharmacoeconomic study
9	Ozdamar I	2021	Drug utilization pattern and rational drug use at orthopedics and traumatology outpatient clinics: A cross-sectional study				1		Joint diseases and related surgery	cross-sectional retrospective study	the orthopedics and traumatology outpatient clinic of Sancaktepe Şehit Profesör Ilhan Varank Training and Research Hospital	A total of 1,024 patients (273 males, 751 females)	aim of the present study was to assess the prescriptions of patients who were admitted to the orthopedics and traumatology outpatient clinic of a tertiary care hospital according to the WHO prescribing indicators	The average number of drugs per encounter was 2.9. The percentage of encounters with an antibiotic prescribed was 2.6% and with an injection prescribed was 10.7%. The percentage of drugs prescribed from essential drugs list was 33.8%. There were no prescriptions consisting generic name of drugs (0%). Polypharmacy was significantly higher in the ≥65 age group compared to the 18-44 age group (p=0.0…	No generic prescribing in Turkey	Access to medicines and generic medicines
10	Ozturk O	2021	Evaluation of painkillers according to the principles of rational drug use in patients registered to a family medicine unit				1		International journal of clinical practice	cross-sectional study	conducted in a family healthcare centre population of 18 years or older	Total of 506 patients participated	determine the knowledge, attitudes and usage of painkillers, the ways they are obtained and users’ demographic characteristics	The number of people who used pain medication every day was 29 (5.7%) and paracetamol was the most common analgesic (51.1%). The use of painkillers was more common in women and amongst the patients over 65 years of age. The rate of those who preferred painkillers in the form of pills was higher in married patients and the singles preferred injectables (P = .004). Inappropriate use of painkillers …	Painkiller selection and the level of knowledge are affected by demographic features and level of knowledge about them	Drug Utilization, Rational Drug Use
11	Camcioglu S	2022	Factors affecting physicians' perception of the overuse of antibiotics			1			Public health	cross-sectional survey study	Members of the Turkish National Pediatrics Asso-ciation working in various cities of Türkiye were enrolled	A total of 202 physicians were included	aimed to determine the reasons for irrational antibiotic use, to evaluate knowledge, atti-tudes, and behaviors of physicians regarding such use, to find factors affecting knowledge of physicians,and to explore precautions that need to be taken to stop irrational antibiotic use.	Most physicians (94.7%) who participated in this study didnot recommend antibiotics to all children with fever. Physicians working at university hospitals rather than otherfacilities considered the socioeconomic status to be less importantwhen deciding about treatment. parents’ expectationsand satisfaction, socioeconomic status of families, and uncertaintyin diagnosis increasingly affected the de…	Antibiotic use without prescription can be seen in the country. Publication of treatment guidelines can be the best way to regulate antibiotic use	Drug Utilization, Rational Drug Use
12	Alp EE	2021	Antibiotic Stewardship Program Experience in a Training and Research Hospital			1			Sisli Etfal Hastanesi tip bulteni	retrospective	Our hospital is a tertiary teaching hospital with 798 beds (672 beds for adults and 126 beds for pediatric cases). In this study, we shared our 6 years of experience	NR	aimed to share experience with AMS which has been applied in a hospital since 2013.	Surgical prophylaxis was started to be administered in the operating room within 60 min of incision. Third-generation cephalosporin usage for surgical prophylaxis could be restricted in all clinics but the duration could only be shortened in neurosurgery and general surgery. There was no statistically significant change in antibiotic usage rates and appropriateness between 2014 and 2018. Antibiot…	Rational antibiotic use, high antimicrobial resistance rates, and publishing local cumulative antibiograms are very important for AMS, each hospital should establish its stewardship program and revise it. Improvement in rational antibiotic use is hard to achieve without multidisciplinary involvement	Drug Utilization, Rational Drug Use
13	Gulpinar G	2022	Examining community pharmacists' intention to provide pharmacist-driven vaccination services: A structural equation modelling				1		Vaccine	cross-sectional survey study	all licensed, actively practicing community pharmacists (26558) in Turkey	total of 408 community pharmacists	nvestigating community pharmacists’ intention to be involved in PDV services	a model explaining the relationship between observed variables, latent constructs from TPB was developed by SEM analysis. In the proposed PDV-SIM, patient related attitude toward PDV services, attitude toward negative consequences of PDV services, and subjective norm about PDV services had an impact on the behavioral intention of community pharmacists. Nevertheless, professional development attit…	Intention to provide vaccination services has been affected by patient-related attitude toward PDV services, attitudes toward negative consequences of PDV services, and subjective norms about PDV services	Community Pharmacy Practice
14	Aksoy M	2021	Evaluation of more than one billion outpatient prescriptions and eight-year trend showing a remarkable reduction in antibiotic prescription in Turkey: A success model of governmental interventions at national level				1		Pharmacoepidemiology and drug safety	cross-sectional retrospective study	“Prescription Information System (PIS)” which enables to analyze and evaluate the e-prescriptions of family physicians in Turkey and to give feedback about their prescriptions.	A total of 1 054 261 396 prescriptions entered into PIS	To present the antibiotic prescription trend between 2011–2018 at primary healthcare in Turkey in order to evaluate the effects of interventions at national level for providing rational prescription of antibiotics.	Of the prescriptions written by family physcians, 34.94% were containing at least one antibiotic in 2011, which declined to 24.55% in 2018. Antibiotics constituted 13.99% of all the items in prescriptions in 2011 and 10.47% in 2018. Percentage of total antibiotic expenditure to the total drug expanditure decreased from 14.14% to 4.12% during 2011–2018. The most commonly prescribed antibiotics wer…	Governmental interventions at the national level led to a reduction in antibiotic prescriptions at the primary healthcare level	Drug Utilization, Rational Drug Use
15	Okuyan B	2021	Community pharmacy cognitive services during the COVID-19 pandemic: A descriptive study of practices, precautions taken, perceived enablers and barriers and burnout				1		International journal of clinical practice	cross-sectional survey study	CPs in all regions of Turkey	A total of 1098 CPs completed the online survey	to identify CP-led cognitive services and CPs’ precautions taken related to COVID-19, perceived enablers and barriers related to pharmaceutical services and burnout level during the COVID-19 pandemic.	More than half of the CPs (54.5%) referred probable patients with COVID-19 to the hospital. Commonly delivered cognitive CP-led services included preventive health services (89.5%) and medication information services (86.3%). Perceived barriers to delivering pharmaceutical services were a lack of environmental resources and support and a lack of innovation in pharmaceutical services. Perceived en…	The preparedness of CPs for pandemics or disasters is at a low level in Türkiye	Community Pharmacy Practice
16	Atac O	2022	Good versus poor prescribers: the comparison of prescribing competencies in primary care				1		Primary health care research & development	cross-sectional study	prescriptions generated by PCPs in İstanbul	6 125 487 prescriptions generated by 1431 PCPs which were selected	to compare the prescribing competencies of PCPs with opposing overall drug use indicators by focusing on the rationality of their pharmacotherapy practice in commonly encountered indications in the community	Poor prescribers and good prescribers significantly differed in each of the prescribing indicators for their all solo diagnosis prescriptions. Hypertension had the highest difference of the average cost per encounter (Δ = 284.2%) between poor prescribers (US$43.99 ± 63.05) and good prescribers (US$11.45 ± 45.0), whereas headache had the highest difference between the groups in the percentage enco…	The prescribing performances of PCPs are not rational enough in terms of drug selection and prescription content	Drug Utilization, Rational Drug Use
17	Kockaya G	2020	Changes in Catastrophic Health Expenditures Depending on Health Policies in Turkey				1		Frontiers in public health	cross-sectional study	the nationally representative Household Budget Survey implemented by TurkStat	77,313 observation data	to evaluate the expenditure items that may have caused the rise of the ratio of households with catastrophic health expenditures since 2012, which had previously dropped with the Health Transformation Program that has caused fundamental changes in health policies	An overview of the impact of the health policies reveals that medicine expenditures have decreased both for household and public health expenditures. Despite the impact of policies on the pharmaceutical industry was criticized by the industry, the positive impact can be seen by the decrease in the spending on medicine for households spending on health. Hospital service with positive Health expend…	Pharmaceutical pricing and reimbursement policies have been taken place to control pharmacy/medicine expenditure	Access to medicines and generic medicines
18	Idil E	2021	Rationally decreasing the number of drugs seems to be a useful therapeutic approach in older adults: 6-month follow-up study			1			Archives of gerontology and geriatrics	retrospective and longitudinal study	records of the patients admitted to geriatric outpatient clinics and over 60 years old were searched	A total of 515 patients were included	to investigate the effect of drug rationalization according to Comprehensive Geriatric Assessment and Beers criteria in older adults during the 6-month follow-up period	The polypharmacy group(269 patients) had a higher rate of geriatric syndromes and lower CGA scores in the first admission. After optimization of medications, the mean drug number decreased to 4.76 ± 2.72. Depression, mobility and nutritional scores improved at the end of six months in the patients whose total number of drugs decreased, while global cognition, activities of daily living scores, an…	Nonpharmacological approaches against polypharmacy, such as deprescribing in geriatric practice are common. CGA and Beers criteria help healthcare professionals to detect PIMs	Drug Utilization, Rational Drug Use
19	Yildirim Z	2023	The effect of education on self-care agency and rational drug use of patients with COPD		1				Patient education and counseling	pretest-posttest comparative randomized controlled quasi-experimental design	patients hospitalized at XXX clinic with COPD diagnosis	43 individuals were included in the intervention group and 43 in the control group	to determine the effects of Chronic Obstructive Pulmonary Disease management education given to patients diagnosed with COPD on self-care agency and rational drug use.	a statistically significant difference was found between the self-care agency and rational drug use scale post-test mean scores of the patients in the intervention and control group in favor of the intervention group (p < 0.01).	Education on COPD management increased patients’ self-care agency	Drug Utilization, Rational Drug Use
20	Albayrak A	2023	Evaluation of potentially inappropriate medications use and medication complexity in elderly patients applying to community pharmacy in Turkey				1		BMC Geriatrics	cross-sectional study	Elderly patients over 65 years of age, who used at least one drug, and who came to the pharmacy for any reason	200 patients were included	to determine polypharmacy, the use of potentially inappropriate medications (PIMs) using the 2019 Beers Criteria and to determine the Medication Regimen Complexity Index (MRCI) score. It also aims to identify factors associated with the presence of PIMs and the MRCI score.	Polypharmacy was detected in 33% of patients. The use of PIMs was determined in 63.5% of the patients. The number of chronic diseases and drugs, presence of polypharmacy, MRCI score and mental disorders were found to be significantly higher in those with PIMs than in those without (p < 0.05). Having less than eight years of education, presence of polypharmacy, the presence of comorbidity (diabete…	Community pharmacists should be trained to develop skills in identifying and reducing PIMs in older patients	Drug Utilization, Rational Drug Use
21	Fedai Kayin I	2023	Pharmacist and child communication: A phenomenological multidisciplinary study from the perspectives of undergraduate students in pharmacy and child development	1					Exploratory Research in Clinical and Social Pharmacy	qualitative	NA	NA	to illustrate the perceptions and observations of undergraduate pharmacy and child development students about pharmacist-child communication	both pharmacy and child development undergraduate studentswere aware of the importance of communication. The students from both disciplines can cooperate in counselling children during internship programmes together as well as having common elective courses of the pharmacist with the child. Collaboration of these two disciplines can strenghth pharmacist child communication which is accepted as a …	Children's satisfaction and confidence should be improved as patients in adherence to drug therapy	Patient Adherence
22	Khan Z	2023	Evaluation of health care professionals' knowledge, attitudes, practices and barriers to pharmacovigilance and adverse drug reaction reporting: A cross-sectional multicentral study				1		PLoS ONE	cross-sectional study	various hospitals in ten districts of Adana province	412 participants	o assess healthcare professionals (medical doctors, pharmacists, nurses, dentists, midwives, and paramedics) current knowledge, attitude, practices, and barriers regarding pharmacovigilance and adverse drug reactions reporting in multicentral healthcare settings.	The majority of healthcare professionals (60.4%; n = 249) had never received pharmacovigilance training. Among healthcare professionals 51.9% (n = 214), 71.1% (n = 293) and 92.5% (n = 381) had poor knowledge, positive attitudes and poor practices, respectively. Only 32.5% of healthcare professionals kept the record of an adverse drug reaction and only 13.1% reported adverse drug reactions. A stat…	Barriers seen in adverse drug reaction reporting system (TUFAM) and pharmacovigilance contact points among healthcare providers	Pharmacovigilance /Adverse Drug Reactions
23	Buyuker SM	2023	A Retrospective Evaluation of Self-Reported Adverse Events Following Immunization with Different COVID-19 Vaccines in Türkiye				1		Vaccines	cross-sectional study	mass populations from different regions in Türkiye	603 volunteers from various socioeconomic backgrounds who had received at least one vaccination dose	to conduct a survey study to assess the short-term adverse events following immunization (AEFIs) in Türkiye	The rate of experiencing physical discomfort was higher in participants who had received the Pfizer-BioNTech vaccine at all three doses than in those who had received the Sinovac vaccine. When all vaccine types were examined, the most common side effect was pain at the injection site, reported by 75.19% participants. When the side effects were compared according to vaccine types, there was a sign…	Vaccines showed minor side effects. The side effects are also decreasing with each dose of the COVID-19 vaccine received	Pharmacovigilance /Adverse Drug Reactions
24	Enver C	2023	Medication Reconciliation Service in Hospitalized Patients with Infectious Diseases During Coronavirus Disease-2019 Pandemic: An Observational Study			1			Turkish Journal of Pharmaceutical Sciences	observational study	All hospitalized adult patients with infectious diseases who chronically used at least one medication before hospital admission	146 patients	To determine the prevalence and type of medication discrepancies and factors associated with unintentional discrepancies and identify the rate of hospital readmission and emergency service visit within 30 days after discharge among hospitalized patients with infectious diseases and receiving clinical pharmacist-led medication reconciliation during the coronavirus	Among 146 patients, 84 (57.5%) had at least one unintentional discrepancy at admission. Only three unintentional discrepancies were determined in three patients at hospital discharge. All the pharmacists’ recommendations for medication discrepancies were accepted by the physicians. Having COVID-19 [odds ratio (OR): 2.25, 95% confidence interval (CI): 1.15-4.40; p<0.05], being at a high risk for m…	Medication reconciliation service solved unintentional medication reconciliation discrepancies during COVID-19	Emerging Role of Pharmacist
25	Orunc EA	2023	Evaluation of Knowledge, Attitudes, and Practices of Community Pharmacists Toward Celiac Disease				1		Ankara Universitesi Eczacilik Fakultesi Dergisi	cross-sectional study	population of this study consists of nearly 25000 pharmacists working as community pharmacists in Türkiye	408 pharmacists	to evaluate community pharmacists' knowledge, attitudes, and practices toward celiac disease	A four-factor structure was obtained: knowledge of celiac disease, attitude towards celiac disease, counseling practices for celiac patients, and professional development practices. It has been determined that the participants have a positive attitude toward counseling in celiac disease, but there are some deficiencies in knowledge and practice.	CPs have a positive attitude toward counselling in celiac disease, but there are some deficiencies in knowledge and practice	Community Pharmacy Practice
26	Hodzic Kuerec A	2023	Evaluation of inappropriate drug use in geriatric patients using the TIME-to-STOP/TIME-to-START criteria in a tertiary hospital				1		Journal of Research in Pharmacy	cross-sectional study	geriatric inpatients older than 65 years who were hospitilized and undergoing medical therapy treated in the Department of Internal Medicine at the Göztepe Pro Dr Süleyman Yalçın city Hospital	318 geriatric patients hospitalized	to determine the frequency and factors affecting inappropriate drug use and polypharmacy in geriatric patients.	Inappropriate drug use was evaluated according to the Turkish Inappropriate Medication Use in the Elderly (TIME) TIME-to-STOP/ TIME-to-START criteria. Of the 318 patients, 157 (49.4%) used at least one potentially inappropriate drug. The most frequently used inappropriate drugs according to TIME-to-START criteria were related to (B) the central nervous system (n = 28; 53.89%), (A) the cardiovascu…	High rate of PIM use and polypharmacy in elderly hospitalized patients	Drug Utilization, Rational Drug Use
27	Ayhan YE	2023	INTERVENTIONS IN INTERNAL MEDICINE WARDS WITH SCOPE OF CLINICAL PHARMACY RESIDENCY PROGRAM: A RETROSPECTIVE STUDY			1			Ankara Universitesi Eczacilik Fakultesi Dergisi	non-randomized retrospective study	40 beds internal medicine wards of a training and research hospital in Turkey. Patients aged 18 years and older used at least one drug and hospitalized in endocrinology (2 months), rheumatology (1 month), gastroenterology (1 month), nephrology (1 month) and chest diseases (2 months) services were examined.	92 patients ere included	To examine the interventions made by a clinical pharmacy resident (CPR) to the healthcare team for identifying, preventing, and resolving DRPs internal medicine wards during the CPR's rotations.	Most of the patients (63%) had three or more comorbidities. The most frequent comorbidities were hypertension (21.70%) and diabetes mellitus (10.64%). One hundred forty-seven drug-related problems were detected in 57 patients (62%). Potential drug-drug interactions (55.78%), errors in dosing timing instructions (9.52%), and inappropriate drug use according to guidelines (8.16%) were the most comm…	Acceptance of recommendations of clinical pharmacists at hospitals is getting higher day by day	Emerging Role of Pharmacist
28	Bektay MY	2023	Investigation of drug-related problems in patients hospitalized in chest disease wards: A randomized controlled trial		1				Frontiers in Pharmacology	randomized controlled	patients who admitted to pulmonology service at a tertiary-care university hospital in Istanbul	86 of 168 patients were randomly assigned to the CG and 82 patients to the IG.	to investigate the effects of pharmaceutical care (PC) services on the pulmonology service.	A statistically significant difference was found in favor of the IG, in terms of the number of patients with DRPs, the total number of DRPs, and readmission within 30 days (p < 0.05).	Drug related problems (DRPs) decrease with the interventions of clinical pharmacists in hospital settings	Emerging Role of Pharmacist
29	Yilmaz Z	2023	Necessity and impact of patient education driven by pharmacist on the knowledge level of diabetic patients			1			Journal of Research in Pharmacy	cross-sectional study	patients aged between 18 and 65 who use insulin and came to a community pharmacy in Istanbul	A total of 37 patients were enrolled	to assess the diabetes knowledge levels of diabetes patients using insulin and to evaluate the impact of education provided by pharmacist on their diabetes knowledge level.	The participants’ total mean score from Revised Diabetes Knowledge Test (DKT2) was significantly increased from 13.57±5.57 to 19.08±5.05 after patient education (p=0.000).	Pharmacists have an impact to make important contributions on increasing patients’ awareness and knowledge regarding Diabetes Mellitus	Emerging Role of Pharmacist
30	Sumbul Sekerci B	2023	Anticholinergic Burden, Polypharmacy, and Cognition in Parkinson's Disease Patients with Mild Cognitive Impairment: A Cross-Sectional Observational Study				1		Dementia and Geriatric Cognitive Disorders	cross-sectional study	patients who applied to the Behavioral Neurology and Movement Disorders Outpatient Clinic of the Neurology Department of the Istanbul Faculty of Medicine. Inclusion criteria were a diagnosis of PD according to UK PD Society Brain Bank criteria and ≥5 years of education.	58 patients with PD	to examine the relationship between cognition and polypharmacy and anticholinergic burden in PD-MCI (of Parkinson’s disease- mild cognitive impairment).	Although the risk scores of antiparkinson and other drugs were different among the 3 scales, significant concordance was observed for total anticholinergic burden. No significant correlation was found between the cognition and anticholinergic burden in patients with PD-MCI.	Polypharmacy is an important risk for anticholinergic burden	Drug Utilization, Rational Drug Use
31	Apikoglu S	2022	The first nationwide implementation of pharmaceutical care practices through a continuing professional development approach for community pharmacists			1			International Journal of Clinical Pharmacy	non-randomized prospective study	Community pharmacies in Türkiye	Community pharmacists (n = 6161) received training and began to practice pharmaceutical care and follow-up of patients’ outcomes on a regular basis.	o implement a nationwide practice developed by the Turkish Pharmacists’ Association aiming to realize pharmaceutical care provision of standard quality to patients with asthma, chronic obstructive pulmonary disease, diabetes and hypertension at community pharmacies through a continuing professional development approach.	With participated community pharmacists’ contribution to patient care, significant improvements in the majority of the outcome parameters regarding asthma, chronic obstructive pulmonary disease, diabetes and hypertension management were noted.	Although community pharmacists can help improve the health outcomes of patients with asthma, COPD, diabetes, and hypertension, they are facing barriers in collecting patient data and documenting	Community Pharmacy Practice
32	Pehlivanli A	2022	Potentially Inappropriate Medication Use in Older Adults with Chronic Kidney Disease				1		Turkish Journal of Pharmaceutical Sciences	A cross-sectional retrospective study	Ibni Sina Hospital, Nephrology Department, Faculty of Medicine, Ankara University. 34-bed and patients are followed up by 6 physicians and 7 nurses, however, there is no clinical pharmacist.	100 patients	d to identify the prevalence of potentially inappropriate medication use (PIMU) in adults above the age of 65 with chronic kidney disease (CKD) according to the American Geriatric Society Beers Criteria (Beers), Screening Tool of Older People’s Potentially Inappropriate Prescriptions Criteria (STOPP) and medication appropriateness index (MAI) 30 criteria and to compare them to justify their use i…	The prevalence of 35 PIMU was 91%, 42%, and 70% according to the Beers, STOPP, and MAI criteria, respectively. There was a statistically significant difference in terms of prevalence among 3 criteria (p<0.001). Beer detected more PIMU (11.3% vs. 6.4%) and had higher sensitivity among older adults with CKD (0.97 vs. 0.56) compared to the STOPP criteria. Most patients had at least one drugdrug inte…	A lack of a clinical pharmacist to review medications at discharge	Emerging Role of Pharmacist
33	Guzeloglu E	2022	Antibiotic-associated Adverse Drug Events in Hospitalized Children				1		Cocuk Enfeksiyon Dergisi	retrospective cohort study	patients aged 1-18 years hospitalized in a tertiary academic public pediatric clinic	A total of 152 cases	to reveal antibiotic-associated adverse drug events (antibiotic-associated ADEs) in patients receiving inpatient treatment in the general pediatric clinic.	A total of 152 (24.6%) patients experienced ADE associated with at least one antibiotic. The most common antibiotics causing ADEs were 3rd generation cephalosporins (46.7%), ampicillin-sulbactam (21.7%) and aminoglycosides (9.9%). The most common side effects were determined as gastrointestinal system (63.9%), hepatobiliary system (16.5%), skin findings (9.2%) and anaphylaxis (6.6%), respectively.	Side effects of antibiotics are common	Pharmacovigilance /Adverse Drug Reactions
34	Bulut S	2022	Evaluation of turkish pharmaceutical track and trace system (ITS): perspective of community pharmacists				1		Brazilian Journal of Pharmaceutical Sciences	cross-sectional survey study	Pharmacists working in different provinces of Turkey have participated in the research.	378 pharmacists working in different provinces of Turkey have participated in the research.	In this study, it was aimed to evaluate the pharmacies’- a shareholder of ITS in Turkey- satisfaction level for ITS and problems and suggestions encountered in the system.	The most expressed contribution of ITS to the pharmacists’ work was the ease of medicine tracking and control with 27.1%. The average satisfaction level of pharmacists about ITS was found to be 2.9±1.2. In the research, the most expressed of the regarding the areas of ITS that need to be developed is ‘work without interruption’ with 37.1%.	The pharmaceutical ITS (Turkish Pharmaceutical Track & Trace System) application has provided advantages such as facilitating procedures for pharmacies, as well as providing safe production, distribution, and access of medicines to the patients	Access to medicines and generic medicines
35	Celebi F	2022	The Role of Community Pharmacists in Increasing Patients’ Drug Compliance				1		Fabad Journal of Pharmaceutical Sciences	The study is a decisive type of research. Cross-sectional survey study	community pharmacists via the Internet.	110 pharmacists from different parts of Turkey	In this study, the importance of compliance to treatment for the patient to benefit from the treatment, and the effects of patient compliance were determined.	In this study, it is found that community pharmacists make an effort to increase the drug compliance of patients. There was no significant difference between the age and professional experience of the pharmacist in improving patient compliance. Pharmacists need to work more systematically to improve patients’ drug compliance.	Pharmacists play important role in patients’ compliance. Lack of methods to increase patient compliance in pharmacy education	Patient Adherence
36	Demircioglu Akyilmaz CE	2022	The impact of clinical pharmacist-led hypertension screening at the community pharmacy in Türkiye			1			Journal of Research in Pharmacy	prospective observational pilot study	a community pharmacy located in Mersin-Türkiye	62 participants with high blood pressure	The aim of this study was to evaluate the impact of clinical pharmacist-led hypertension screening program	According to findings of clinical pharmacist-led blood pressure measurement, 23 (37.1%) out of 62 participants with high blood pressure were referred to the physician by the clinical pharmacist. In the follow-up, it was determined that 12 patients (52.2%) out of 23 participants were diagnosed with hypertension by a physician and eight patients (34.8%) out of 23 participants had prehypertensive.	Positive impact of the clinical pharmacist-led hypertension screening program	Emerging Role of Pharmacist
37	Goker G	2022	Treatment of patients with neuropathic pain and provision of drug information by clinical pharmacists			1			Brazilian Journal of Pharmaceutical Sciences	a cross- sectional, prospective study	outpatient pain unit of a university research and training hospital	90 patients	This study aimed to evaluate patient satisfaction achieved by provision of drug information by a clinical pharmacist at an outpatient pain unit.	More than 95% of the patients indicated that they had received information from a pharmacist at a clinic and were satisfied with the provision of information (median duration, 8.5 min).	Patient satisfaction achieved by provision of drug information regarding neuropathic pain by a clinical pharmacist	Emerging Role of Pharmacist
38	Sahin Y	2022	Assessment of drug-related problems in pediatric inpatients by clinical pharmacist-led medication review: An observational study			1			Journal of Research in Pharmacy	This observational study consisted of two phases (the prospective part between June 2019 and February 2020 and the retrospective part	in a pediatric unit of a university hospital	174 patients	This study aimed to identify and compare the prevalence and types of DRPs in pediatric patients	Among 174 patients, at least one DRP was seen in 78,16% of the patients, and 527 DRPs were identified. Some of the problems were related to drug-drug interaction (64,90%), therapeutic monitoring (11,39%), and dosing (11,01%). Anti- infectives, bronchodilators, and inhaled corticosteroids were the most frequently used drugs. There were significant differences in duration of hospitalization (p=0,02…	Drug related problems (DRPs) decrease with the interventions of clinical pharmacists in hospital settings	Emerging Role of Pharmacist
39	Yilmaz ZK	2021	An examination of the factors affecting community pharmacists’ knowledge, attitudes, and impressions about the covid-19 pandemic				1		Turkish Journal of Pharmaceutical Sciences	cross-sectional survey study	community pharmacists via the Internet.	393 questionnaires (community pharmacists)	This study aimed to assess the knowledge, attitudes, and impressions of community pharmacists about COVID-19 and the factors affecting them.	Analyses of 393 questionnaires showed that Ministry of Health/government statements, the internet (scientific sources), and the media were the preferred sources of information (96.7%, 89.6%, and 84%, respectively). “Ways to avoid COVID-19” was the most searched title (96.9%). It was determined that the names of the two drugs most frequently mentioned by the participants to be used in the treatmen…	Misleading information. More than half of the pharmacists trust social media and government resources regarding COVID-19	Community Pharmacy Practice
40	Yazicioglu B	2021	Rational drug use in elderly patients in a primary care center				1		Journal of the Pakistan Medical Association	cross-sectional survey study	Tokat Sulusaray Central Family Health Centre	291 patients	To evaluate rational drug usage of elderly patients at a primary care centre.	Leftover drug-keeping habit was found in 155(53.3%) subjects, and 177(60.8%) did not use unprescribed drugs.	The drug usage habits of the elderly were not found to be rational	Drug Utilization, Rational Drug Use
41	Bayram D	2021	Generic drug prescribing in primary care: A nationwide analysis				1		International Journal of Clinical Practice	descriptive	National prescribing informaton system	518,335,821 prescriptions	This study aimed to exhibit the nationwide trend of GD use in primary care and investigate potentially relevant drug and patient factors.	In the 4-year period, we identified 518,335,821 prescriptions, those with at least one GD constituted 54.0% (n = 786,972,813) with a total cost-share of 36.9%- 37.8%. GD use was the highest in 2016 (54.4%) and lowest in 2014 (53.6%). GD pre- scribing was higher in women than men every year (P < .001 for each), with the highest difference in 2016 as 54.7% vs 54.0%. GD utilisation decreased as the …	Reduction in cost with the use of generic medicines, increase in the preference of generic medicines in primary health care centers, generic medicine is mostly preferred in acute infections	Access to medicines and generic medicines
42	Gulpinar G	2021	Perspectives of community pharmacists on conscientious objection to provide pharmacy services: A theory informed qualitative study	1					Journal of the American Pharmacists Association	qualitative	Community pharmacies in Türkiye	25 community pharmacists	This study aimed to provide an in-depth understanding of the factors related to the beliefs of community pharmacists on conscientious objection to provide pharmacy services contrary to their personal beliefs based on the theory of planned behavior.	Factors affecting pharmacists’ decision to provide pharmacy services when their personal beliefs included the desire to maintain moral integrity, beliefs about consequences for health care service, profit, patient pressure, precedence of professional values, and care for religious sources.	Providing pharmacy services based on conscious and religious beliefs	Community Pharmacy Practice
43	Hagens A	2021	Covid-19 vaccination scenarios: A cost-effectiveness analysis for turkey	NA	NA	NA	NA	NA	Vaccines	NA	NA	NA	NA	NA	Cost effectiveness of COVID-19 vaccination	Pharmacoeconomic study
44	Erdogan ON	2021	Knowledge, attitude and practice of community pharmacy personnel about implementation of the pharmaceutical track and trace system, in turkey				1		Farmacia	qualitative cross-sectional study	56 community pharmacies located in Beyoglu district of Istanbul	56 community pharmacies' personnel (n=120)	The aim of this study was to evaluate the community pharmacy personnel’s attitudes and knowledge about the PTTS, in order to reveal their expectations and identify problems thereof.	All participants were aware of the term of Pharmaceutical Track and Trace System even though only 16.07% of them attended any kind of seminar or training related to Pharmaceutical Track and Trace System. 71.43% of them think that there was not made sufficient educative study over the Pharmaceutical Track and Trace System. 37.5% of the personnel thought that system increase product availability of…	Pharmaceutical Track and Trace System is found useful especially for providing drug safety and facilitating and accelerating the recall of drugs	Access to medicines and generic medicines
45	Kucukali H	2021	Anxiety levels of community pharmacists during the COVID-19 pandemic: a cross-sectional study in Istanbul				1		Hacettepe University Journal of the Faculty of Pharmacy	cross-sectional survey study	The population of the study is commu- nity pharmacists from pharmacies in Istanbul	239 (68.7%) community pharmacists	This study aims to define the anxiety level of community pharmacists in Istanbul during the COVID-19 pandemic and identify possible influencing factors.	This study identifies that, by the 6th month of the pandemic, the mean anxiety score of the pharmacists in Istanbul is 9.4±10.6, and 54.8% (n=134) of the participants is experiencing “minimal” anxiety. However, they have some COVID-19 specific concerns (becoming infected and transmitting the disease to family or environment) at high and extreme levels. Those concerns significantly increase the an…	Community pharmacists could cope with the psychological effects of the pandemic	Community Pharmacy Practice
46	Aydin OC	2020	Pharmacovigilance and radiologists: How well do they get along?				1		British Journal of Radiology	cross-sectional survey study	by using an online survey webpage, and the relevant link was e-mailed	202 radiologists and radiology residents	In the current study, we mainly aim to evaluate the knowledge of radiologists regarding pharmacovigilance (PV).	65.3% stated that they were aware of PV. 24.8% of the participants said that they know the national PV program. 97% told that they knew the term ADR. 66.3% of the participants encountered an ADR. 53.7% of them reported these ADRs. 70.8% of them reported these ADRs to a clinician.	Barriers seen in adverse drug reaction reporting system (TUFAM) and pharmacovigilance contact points among healthcare providers	Pharmacovigilance /Adverse Drug Reactions
47	Yilmaz Z	2020	Impact of verbal and web-based patient education programs driven by clinical pharmacist on the adherence and illness perception of hypertensive patients			1			Indian Journal of Pharmaceutical Education and Research	prospective observational study	685 beded training and research hospital	(60 VBEG and 60 WBEG) patients	The aim of this study is to assess the impact of patient education given by clinical pharmacist using different (verbal and web-based) education techniques on the adherence and illness perception of hypertensive patients.	Of the 120 patients (60 VBEG and 60 WBEG) available for total follow-up at 5 months, after patient education total score of Medication adherence self-efficacy scale short form increased in both groups. The cumulative percentage change in statistically significant questions was found to be higher in WBEG (62,3%) than in the VBEG (40,4%). After education mean scores of the 7 subscales of illness re…	1. Healthcare providers prefer to report adverse drug reactions to another physician rather than TUFAM 2. Patient education has positive effect both on patient adherence and hypertension illness perception	1. Pharmacovigilance /Adverse Drug Reactions 2. Patient Adherence
48	Ergun Y	2019	Knowledge attitude and practice of Turkish health professionals towards pharmacovigilance in a university hospital				1		International Health	cross-sectional survey study	university hospital in Turkey	physicians (n=161) and nurses (n=321)	This study aimed to evaluate the knowledge, attitude and practice of health professionals towards pharmacovigilance in a university hospital in Turkey	Although 66% (320/482) of the subjects were aware of the ‘pharmacovigilance’ term, the awareness of the Turkish Pharmacovigilance Center was as low as 30% (161/482). Similarly, 41% (198/482) of the sub- jects did not know the pharmacovigilance contact point of the hospital. Defining and determining new ADRs and improving patient safety were associated with the importance of spontaneous reporting …	Barriers seen in adverse drug reaction reporting system (TUFAM) and pharmacovigilance contact points among healthcare providers	Pharmacovigilance /Adverse Drug Reactions
49	Kara E	2020	Knowledge and attitudes among hospital pharmacists about covid-19				1		Turkish Journal of Pharmaceutical Sciences	cross-sectional survey study	pharmacists participating in the 7th National Hospital and Institution Pharmacists Congress	237 hospital pharmacists	The aim of this study was to evaluate the knowledge and attitudes among hospital pharmacists about COVID-19.	nalysis of 237 questionnaires (72.6% completed by women) showed that the media (television, newspaper), internet (nonscientific resources), internet (scientific resources), and social media were the most popular sources of information (60.3%, 53.6%, 53.2%, and 41.4%, respectively). The participants’ age and the source of information that they used had an important influence on their knowledge of …	Attitudes of hospital pharmacists towards protective behaviour from COVID-19	Drug Utilization, Rational Drug Use
50	Tengilimoglu D	2020	Consumer awareness, attitude, and behavior related to the rational use of medicines in a developing country context: The case of Turkey				1		Open Access Macedonian Journal of Medical Sciences	descriptive cross-sectional survey study	two major cities of Turkey, namely, Ankara and Edirne	2267 individuals	This study aims to investigate the awareness, attitudes, and behaviors of consumers with regard to the rational use of medicine (RUM) in a developing country context.	According to the findings, 54.7% of participants stated that they request medicine not related to their illness be added to the prescription; only 24.7% of them have heard the term “rational use of medicine.” The distribution of the responses related to handling unused medicines was significant for educational level (p = 0.010; α = 0.05). At the same time, high school and university graduates are…	Consumer awareness of the Rational use of medicines is at a low level. Lack of awareness of waste management, a decrease in the rate of self-medication as age increases	Drug Utilization, Rational Drug Use
51	Ozturk S	2019	Socio-economic and behavioral determinants of prescription and non-prescription medicine use: the case of Turkey				1		DARU, Journal of Pharmaceutical Sciences	survey study	“Health Survey” conducted by the Turkish Statistical Institute	6140 households in 2008; 6551 in 2010; 12,153 in 2012; 9740 in 2014 and 9470 in 2016	This paper aims to analyze the socio-economic and individual characteristics that determine the use of prescription and non-prescription medicine.	When compared to 2008, non-prescription medicine use decreases until 2012, however, an increasing trend appears after 2012. For prescription medicine use, a decreasing trend emerges after 2012. Findings from the marginal effects indicate that for non-prescription medicine use, the highest effect stems from the health status. For prescription medicine use, the highest marginal effects arise from a…	Health insurance is increasing prescription medicine use	Access to medicines and generic medicines
52	Bulut S	2019	Evaluation of transition to electronic prescriptions in Turkey: Perspective of family				1		International Journal of Health Policy and Management	retrospective survey study	Family physicians in Turkey	1564 family physicians	The aim of this study was to determine the level of satisfaction of family physicians providing primary care in Turkey regarding the application of e-prescriptions, an	It was observed that the most frequently indicated advantages of the application of e-prescriptions were speeding up the prescription process and saving time (36.6%). The most commonly reported problems regarding the application of e-prescriptions were found to be system-induced problems (26.5%) and internet problems (19.9%). In addition, the mean score of satisfaction of the family physicians wh…	Family physicians are satisfied with the application of e-prescriptions and identified positive effects on their work and processes	Access to medicines and generic medicines
53	Ersoy S	2019	Accessibility to healthcare and risk of polypharmacy on chronically ill patients				1		Journal of the College of Physicians and Surgeons Pakistan	Descriptive (quan)	Family Health Centre in Istanbul	707 Chronically ill older adults	to investigate the Polypharmacy rates in chronically ill older adults who get healthcare from a FHC, as well as relations of PP with accessibility to medicines (medical insurance) and accessibility to healthcare (outpatient application).	Polypharmacy rate was 32.8%.Although the number of chronic diseases, that at home patients had, was significantly higher, outpatients had 1.92 times higher risk for PP. Similarly, risk for PP was found 2.57-fold higher in insured patients	Accessibility to family health physicians increases polypharmacy risk. People who have no health insurance experience less polypharmacy due to the risk of inadequate treatment	Access to medicines and generic medicines
54	Ertuna E	2019	Evaluation of pharmacist interventions and commonly used medications in the geriatric ward of a teaching hospital in turkey: A retrospective study			1			Clinical Interventions in Aging	retrospective, descriptive	geriatric ward of a teaching hospital in Turkey	200 orders of 91 patients	The primary objective of this study was to define and classify DRPs, pharmacist interventions, and frequently prescribed medications in relation to possible DRPs in patients admitted to the geriatric ward of a teaching hospital in Turkey	A total of 1,632 medications were assessed and 329 interventions were proposed for possible DRPs in 156 orders. A total of 87.5% of the patients used five or more drugs (mean:8.17±0.23). The number of DRPs per order was higher when polypharmacy was present (1.04±0.15 vs 1.66±0.11, P,0.05). In 71.31% of the cases, adverse drug events were recognized as the problem. The principal cause of possible …	The high acceptance rates of clinical pharmacist recommendations concerning a wide variety of DRPs, and different classes of drugs indicate that advanced collaboration among geriatricians and pharmacists is possible in interdisciplinary geriatric assessment teams in Türkiye	Emerging Role of Pharmacist
55	Uzun GD	2019	Evaluation of knowledge and attitude of pharmacist and pharmacy technicians on emergency contraception method in istanbul, turkey: A simulated patient study			1			Marmara Pharmaceutical Journal	Quantitative non-randomize	community pharmacies located in Istanbul	115 community pharmacies	The aim of this study is to evaluate knowledge and attitude of pharmacists and pharmacy technicians on emergency contraception pills (ECP) on face to face talk by using simulated patient method.	There was no statistical difference between pharmacist and pharmacy technicians, neither pharmacists nor pharmacy technicians’ performance were found high on questioning parameters, such as history of medication usage, chronic disease, history of contraception and menstruation status of SP (p>0.05), whereas the side effects of the ECP were explained more often by pharmacists in terms of professio…	Need to update pharmacists' knowledge regarding emergency contraception pills to provide sufficient counselling to patients. A lack of taking patient’s history has been seen	Community Pharmacy Practice
56	Mashaki Ceyhan E	2020	Patients' Perspectives of the Pharmaceutical Regulatory and Reimbursement Systems in Istanbul, Turkey					1	Therapeutic innovation & regulatory science	mix method study	family medicine clinics, pharmacies and hospital outpatient clinics	A total of 350 patients were. In addition, 22 patients were randomly selected from the cohort for face-to-face interviews	The aim of this study was to explore patients’ knowledge and perspectives in Istanbul, Turkey about the phar- maceutical regulatory review and reimbursement processes with respect to patients’ access to new medicines.	Most patients in this study (84%) seemed to know that medicines had to be approved by the government. However, 81% of patients were not aware of the regulatory review process with 73% being unaware of approval timelines. Furthermore, 78 (37%) patients described the Turkish approval process to be of a lower standard compared to that of the US and EU. However, 147 (70%) of patients believed that th…	Priorities of patients are faster access to new medicines with low cost and engagement of regulatory decision-making processess	Access to medicines and generic medicines
57	Atikeler EK	2020	Access to medicines in Turkey: Evaluation of the process of medicines brought from abroad				1		International journal of technology assessment in health care	descriptive study	NA	NA	Our study aims to quantify and to evaluate the impact of a specific process within the Turkish system called “Medicines Brought From Abroad" (MBFA).	Total costs of the of MBFA medicines over the period 2011–17 went up to more than $520 million, which takes 7.5 percent of total public pharmaceutical expenditure for 2017. Our results showed that MBFA provides access to many orphan drugs and in total, forty- two orphan drugs listed in MBFA accounted for 83 percent of all MBFA budget in the year 2017. Nine of the top ten MBFA medicines were orpha…	The policy called “Medicines Broad from Abroad” for accessing orphan drugs is insufficient due to pricing and reimbursement conditions in Turkey	Access to medicines and generic medicines
58	Kockaya G	2021	Analysis of patient access to orphan drugs in Turkey				1		Orphanet journal of rare diseases	descriptive study	NA	NA	This study aims to analyze the accessibility, reimbursement status, licensed status, and Anatomical Therapeutic Chemical (ATC) codes of drugs that the European Medicines Agency (EMA) in Turkey considers to be “orphan” pharmaceuticals.	Based on the EMA, 105 pharmaceuticals were approved with “orphan drug” status except for drugs that have lost orphan drug status, decommissioned in the European Union and withdrawn from the European Community Register by January 2020. Of the 105 rare drugs on the EMA list, 34 were inaccessible in Turkey. Of the 71 available drugs, 23 (32%) were licensed and 48 (68%) were unlicensed in Turkey. 17 …	Lack of policy regarding access to orphan drugs	Access to medicines and generic medicines
59	Okuyan B	2021	Turkish community pharmacists' behavioral determinants in provision of pharmaceutical care to elderly patients				1		International journal of clinical pharmacy	cross-sectional survey study	community pharmacist in Turkey	354 community pharmacists	The aim of this study was to determine community pharmacists’ perceived barriers and facilitators face during the provision of pharmaceutical care to older patients by using a theoretical domains framework.	Community pharmacists’ motivational level and emotions were additional determinant facilitators in delivering pharmaceutical care to older patients. Their nega- tive opinions on the impact and action of pharmaceutical care in older patients were regarded as barriers.	Community pharmacists are facing barriers during pharmaceutical care provision	Community Pharmacy Practice
60	Savas M	2021	An evaluation of cancer patients' opinions about use of opioid analgesics and the role of clinical pharmacist in patient education in Turkey			1			International journal of clinical pharmacy	prospective interventional study	Hacettepe University Training and Research Oncology Hospital, Department of Algology	Sixty patients who met the inclusion criteria were included and follow-up was completed with 38 patients	The aim of this study was to assess patients’ beliefs about opioids, reduce the impact of patient-related barriers through educational intervention by a clinical pharmacist, and improve patients’ adherence to opioid analgesic treatment.	The patients’ pain scores were decreased (p = 0.004); furthermore a significant increase was found in the adherence scores (3.16–3.55) (p = 0.027), and a high level of adherence was observed among the patients in the post-education assessment (p = 0.021).	The integration of a clinical pharmacist into the pain management team may have a positive impact on the patients’ knowledge, concerns, and misconceptions about opioids, which may improve adherence and effective pain management in cancer treatment	Emerging Role of Pharmacist
61	Umar RM	2020	Significance of a clinical pharmacist-led comprehensive medication management program for hospitalized oncology patients			1			International journal of clinical pharmacy	prospective interventional study	Marmara University Teaching and Research Hospital Medical Oncology Ward	137 patients	To evaluate the relevance of a comprehensive medication manage- ment service in oncology patients.	The study included 137 patients. The mean (SD) age of the patients was 58 (14.6) years. A total of 481 drug-related problems were recorded. The most frequent drug-related problems were ‘adverse drug events [including drug interactions]’ (n = 376), ‘untreated indications’ (n = 59) and ‘unnecessary drug treatment’ (n = 25). Inappropriate combination of drugs was the cause of 73.2% of the total prob…	1. Acceptance of recommendations of clinical pharmacists at hospitals is getting higher day by day 2. Drug related problems (DRPs) decrease with the interventions of clinical pharmacists in hospital settings	Emerging Role of Pharmacist
62	Albayrak A	2022	Clinical pharmacist assessment of drug-related problems among intensive care unit patients in a Turkish university hospital			1			BMC health services research	prospective interventional study	in Gazi University Medi- cal Faculty Hospital Internal Diseases ICU	151 patients	This study aims to evaluate the classification of drug- related problems and the implementation of clinical pharmacy services by a clinical pharmacist in the intensive care unit of a university hospital in Turkey.	Patients with DRPs had a longer hospital stay and a higher mortality rate (p < 0.05). 108 patients had at least one DRP and the total number of DRPs was 206. There was an average of 1.36 DRPs per patient, 71.5% of patients experienced DRP and 89.22 DRPs per 1000 patient-days. A total of 35 ADEs were observed in 32 patients. ADE incidence was per 1000 patient-days 15.45. ADEs were caused by nephro…	Drug related problems (DRPs) decrease with the interventions of clinical pharmacists in hospital settings	Emerging Role of Pharmacist
63	Dumlu HI	2022	Impact of a clinical pharmacist-led stewardship program for the appropriate use of acid suppression therapy in older hospitalized patients: a non-randomized controlled study			1			International journal of clinical pharmacy	parallel nonrandomized controlled study	an internal medicine service of a tertiary training and research hospital	pharmacist-led program (n=100) than in the control group (n =97)	This study aimed to evaluate the impact of a clinical phar- macist-led stewardship program for the appropriate use of acid suppression therapy in older hospitalized patients.	The rate of appropriate proton pump inhibitor use during hospitalization was significantly higher in the clinical pharmacist-led program (n=100) than in the control group (n =97) (46.4% vs. 79.0%; P < 0.001). The rate of potentially inappropriate proton pump inhibitor use at discharge was significantly lower (61.7% vs. 35.1%; P < 0.05) in the clinical pharmacist-led program among the older patien…	Clinical pharmacist-led stewardship program for the appropriate use of acid suppression therapy improved the rate of appropriate proton pump inhibitor use and reduced the potentially inappropriate proton pump inhibitor use during the hospital stay	Emerging Role of Pharmacist
64	Pehlivanli A	2023	Impact of a multidisciplinary approach involving clinical pharmacist on resolving drug related problems in chronic kidney patients: a prospective interventional study			1			BMC nephrology	prospective interventional study	nephrology ward of Ankara University School of the Medicine	269 pre-dialysis patients	The main goal of this study is to assess and resolve the drug-related problems in CKD patients	205 DRPs were found in 131 (48.7%) patients. Treatment efficacy was found to be the main type of DRPs (56.2%) followed by treatment safety (39.6%). When patients with and without DRPs were compared, it was found that the number of female patients (55.0%) was higher in the group with DRPs (p < 0.05). The length of hospital stays (11.3 ± 7.7) and the mean number of drugs used (9.6 ± 3.6) in the gro…	Drug related problems (DRPs) decrease with the interventions of clinical pharmacists in hospital settings	Emerging Role of Pharmacist
65	Albayrak A	2021	Evaluation of parental knowledge, attitudes and practices regarding antibiotic use in acute upper respiratory tract infections in children under 18 years of age: a cross-sectional study in Turkey				1		BMC pediatrics	cross-sectional survey study	general pediatrics outpatient clin- ics of Gazi University Faculty of Medicine Hospital Department of Pediatrics	Five hundred fifty-four parents	This study aims to evaluate the knowledge and attitudes of parents of children with upper respiratory tract infections regarding antibiotic use and their antibiotic administration practices in a tertiary care hospital in Turkey.	A total of 15.7% of parents stated to use antibiotics in any child with fever. 37% of parents believed that antibiotics could cure infections caused by viruses. 6.3% of parents declared that they put pressure on pediatricians to prescribe antibiotics. While 28% of the parents who thought that the use of inappropriate antibiotics would not change the effect and resistance of the treatment, 41% tho…	Lack of knowledge about antibiotic use among parents	Drug Utilization, Rational Drug Use
66	Cengiz Z	2021	Development and validation of a tool to assess the rational use of drugs in Turkish adults				1		Journal of Public Health	methodological study	in the dialysis units	396 adults undergo- ing hemodialysis	This methodological study was designed to develop Rational Use of Drugs Scale (RUDS).	Using exploratory and confirmatory factor analyses, the RUDS was found to have a structure comprising 1 factor and 21 items, with a total scale variance of 31.99%. The RUDS assessed whether patients used effective, safe, appropriate, and inexpensive drugs. Cronbach’s alpha coefficient was 0.84.	Tool development aiming to rational drug use	Drug Utilization, Rational Drug Use
67	Tarhan N	2023	Psychometric assessment of pharmacists' counseling in dementia				1		Patient Educ Couns	NA	Community pharmacies in Türkiye	190 community pharmacists	This study aimed to explore pharmacists' counseling for dementia by developing a measurement tool based on the Theory of Planned Behavior.	A six-factor structure was obtained from the EFA, and the CFA confirmed the structure. These factors explained 71.294% of the total variance. The Cronbach’s alpha coefficients for the factors ranged from 0.728 to 0.913. In addition, the pharmacists rated themselves as having positive attitudes and intentions toward counseling for dementia. Differences in these factors were found between the group…	A measurement tool to explore pharmacist counselling for dementia	Community Pharmacy Practice
68	Kara E	2021	Implementation of Pharmacist-Driven Antifungal Stewardship Program in a Tertiary Care Hospital				1		Antimicrobial Agents and Chemotherapy	prospective, quasiexperimental (before-and-after)	tertiary care university hospital	105 (n = 84 patients), 109 (n = 101 patients), and 204 (n = 192 patients) episodes of antifungal therapy were assessed in the first, second, and third study periods	evaluated the impact of AFS activities on the appropriateness of antifungal therapy in terms of dose, duration, route of administration, and drug-drug interactions in a university hospital	Appropriateness in antifungal therapy can be augmented by the integration of an AFS program. A team-based evaluation of fungal infections and assessment of patients by a clinical pharmacist with a therapeutic perspective may help to increase the quality of antifungal therapy	A clinical pharmacist’s evaluation of fungal infections and assessment of may help to increase the quality of antifungal stewardship (AFS)	Emerging Role of Pharmacist
69	Ozdemir N	2022	Knowledge, attitudes, and practices regarding vaccination among community pharmacists				1		Prim Health Care Res Dev	descriptive, cross-sectional study	online survey among community pharmacists	A total of 430 (39.1%; n = 1100) community pharmacists participated in the study; however, 2 sets of responses were excluded due to missing data, which lead to 428 answers (n = 297; 69.4% female) for the analysis.	This study was aimed to determine the knowledge, attitudes, and practices of community pharmacists about vaccines and to identify potential barriers and related factors on vaccination advice.	A total of 430 pharmacists completed the survey. Thirty percent of pharmacists had lack of knowledge about vaccination during pregnancy, whereas 52.2% and 31.4% of pharmacists believed that tetanus and influenza vaccines should be provided during pregnancy, respectively. Nearly 89% of pharmacists recommended vaccines to patients, mainly for influenza vaccine (83.9%). Only 31.5% of pharmacists had…	Pharmacists’ knowledge and attitude about vaccines	Community Pharmacy Practice
70	Tugay D	2023	Real-world patient-level cost-effectiveness analysis of omalizumab in patients with severe allergic asthma treated in four major medical centers in Turkey			1			JOURNAL OF MEDICAL ECONOMICS	NA	NA	a total of 206 patients withsevere asthma, including 126 of whom were in the OMLþSoC group and 80 in the SoC group	To evaluate the cost-effectiveness of standard-of-care treatment (SoC) to SoC in combinationwith omalizumab (OMLþSoc) in patients with severe asthma using real-world prospective clinical datafrom four major medical centers in Turkey	Per-patient costs were₺23,607.08 in the SoC arm and₺425,329.81 in the OMLþSoc arm, fora difference of₺401,722.74. Life years (LY) and quality-adjusted life years (QALY) were 13.60 and 10.08,respectively, in the SoC group; and 21.26 and 13.35, respectively, in the OMLþSoC group, for differen-ces of 7.66 LYs and 3.27 QALYs. This yielded an incremental cost-effectiveness ratio of an additional₺52,42…	NA	Pharmacoeconomic study
71	Kurnaz M	2022	Cost-Effectiveness Analysis of the Triclip Transcatheter Tricuspid Valve Repair System in Patients with Tricuspid Regurgitation				1		THE ANATOLIAN JOURNAL OF CARDIOLOGY	NA	general literature was searched in the databases of the National Thesis Center, Google Scholar, Google Books, and PubMed in order to access data on the prevalence, mortality rates, treatment rates, and costs of TR.	NA	The aim of this study is to evaluate the cost-effectiveness of TriClip™ treatment in patients with advanced tricuspid regurgitation from the Turkish reimbursement agency perspective.	In according to calculations, 5-year survival rate was found as 49.91% for medication treatment and 57.64% for TriClip™ treatment. According to the analysis performed, the cost of medication treatment was calculated as €3879.72 and TriClip™ Transcatheter Tricuspid Valve Repair System treatment as €25 661.15 for a 60-month period in patients with tricuspid regurgitation and New York Heart Associat…	Medicines used for tricuspid regurgitation has great importance in widespread use based on cost-effectiveness analysis	Pharmacoeconomic study
72	Oksuz E	2021	Cost-Effectiveness Analysis of Remdesivir Treatment in COVID-19 Patients Requiring Low-Flow Oxygen Therapy: Payer Perspective in Turkey			1			Adv Ther	Analyses were performed using data from 78 hospitalized COVID-19 patients with SpO2 < 94% who received LFOT in a tertiary healthcare facility	tertiary healthcare facility	78 hospitalized COVID-19 patients	This study aims to evaluate the cost-effectiveness of remdesivir compared to other existing therapies (SoC) in Turkey to treat COVID-19 patients hospitalized with < 94% saturation and low-flow oxygen therapy (LFOT) requirement.	In the remdesivir arm, the length of hospital stay (LOS) was 3 days shorter than the SOC. The low ventilator requirement in the remdesivir arm was one factor that decreased the QALY disutility value. In patients who were transferred to intensive care unit (ICU) from the ward, the mean LOS was 17.3 days (SD 13.6), and the mean cost of stay was USD 155.3/day (SD 168.0), while in patients who were a…	Remdesivir used in COVID-19 is associated with higher QALYs and lower costs	Pharmacoeconomic study
73	Parmaksiz K	2020	What Makes a National Pharmaceutical Track and Trace System Succeed? Lessons From Turkey	1					Global Health: Science and Practice	qualitative case study	NA	16 purposefully selected key informants.	This article explores the emergence and functioning of this system and the consequences for substandard and falsified medicine with a focus on the underlying political and economic factors.	The main drivers for implementing the pharmaceutical track and trace system in Turkey centered on the elimination of reimbursement fraud and the prevention of falsified medicine in the regulated supply chain. Although stakeholders experienced both physical and software-related problems in implementation, The alignment of incentives of all stakeholders with the power of the state, along with leewa…	1. Policy makers should perform a systemic analysis of market, political, economic, technical, and legal factors before implementing any pharmaceutical track and trace system 2. To achieve the intended outcomes, system design must align with the goals of implementation (e.g.,to tackle fraud, reduce falsified medicine, minimize shortages). The system must be feasible in the local political and eco…	Access to medicines and generic medicines
